# Supplementary material for: Deletion of the type-1 interferon receptor in APPSWE/PS1ΔE9 mice preserves cognitive function and alters glial phenotype
Source: Acta Neuropathol Commun. 2016 Jul 11;4:72. doi: 10.1186/s40478-016-0341-4 (PMC4940712; doi:10.1186/s40478-016-0341-4)
Supplement: Additional file 2: Table S1. — Statistical table (See additional statistical table file). Statistical analysis information is displayed for all data displayed within the accompanying figures. Power values were determined post-hoc based upon population effect size, sample size and group number. An α value of 0.05 was used to set the type-1 error rate in statistical comparisons. p values are given as exact values or adjusted multiplicity variants where an ANOVA and multiple comparisons post-hoc test was applied to the data. n represents the number of individual animals or primary cell cultures derived from separate animals used in each experiment. N/A: not applicable. (XLSX 49 kb) [file 40478_2016_341_MOESM2_ESM.xlsx]

## Sheet: Sheet1
Figure	Panel	Data structure	Statistical test	Power	Time point	Comparison	p value	N
1	C	Simple 2 group	Unpaired two-tailed Student's t-test	0.1924	N/A	APPSWE/PS1ΔE9 vs. APPSWE/PS1ΔE9 x IFNAR1-/-	0.2934	9 each genotype
	D	Simple 2 group	Unpaired two-tailed Student's t-test	0.2162	N/A	APPSWE/PS1ΔE9 vs. APPSWE/PS1ΔE9 x IFNAR1-/-	0.2048	9 each genotype
	E	Simple 2 group	Unpaired two-tailed Student's t-test	0.134	N/A	APPSWE/PS1ΔE9 vs. APPSWE/PS1ΔE9 x IFNAR1-/-	0.3608	APPSWE/PS1ΔE9: 6 APPSWE/PS1ΔE9 x IFNAR1-/-: 4
	F	Simple 2 group	Unpaired two-tailed Student's t-test	0.0572	N/A	APPSWE/PS1ΔE9 vs. APPSWE/PS1ΔE9 x IFNAR1-/-	0.7687	APPSWE/PS1ΔE9: 6 APPSWE/PS1ΔE9 x IFNAR1-/-: 4
	H	Simple 2 group	Unpaired two-tailed Student's t-test	0.0801	N/A	APPSWE/PS1ΔE9 vs. APPSWE/PS1ΔE9 x IFNAR1-/-	0.0618	APPSWE/PS1ΔE9: 6 APPSWE/PS1ΔE9 x IFNAR1-/-: 4
	I	Simple 2 group	Unpaired two-tailed Student's t-test	0.2421	N/A	APPSWE/PS1ΔE9 vs. APPSWE/PS1ΔE9 x IFNAR1-/-	< 0.0001	APPSWE/PS1ΔE9: 6 APPSWE/PS1ΔE9 x IFNAR1-/-: 4
	J	Simple 2 group	Unpaired two-tailed Student's t-test	0.1132	N/A	APPSWE/PS1ΔE9 vs. APPSWE/PS1ΔE9 x IFNAR1-/-	0.0122	APPSWE/PS1ΔE9: 6 APPSWE/PS1ΔE9 x IFNAR1-/-: 4
	K	Simple 2 group	Unpaired two-tailed Student's t-test	0.0569	N/A	APPSWE/PS1ΔE9 vs. APPSWE/PS1ΔE9 x IFNAR1-/-	0.2095	APPSWE/PS1ΔE9: 6 APPSWE/PS1ΔE9 x IFNAR1-/-: 4
2	A	Dual variable (Genotype and Acquisition day)	Two-way repeated measures ANOVA Post-hoc Bonferroni's multiple comparisons test	0.8537	Collated	All genotypes (column factor)	< 0.0001	Wildtype: 15 IFNAR1-/-: 18 APPSWE/PS1ΔE9: 14 APPSWE/PS1ΔE9 x IFNAR1-/-: 9
					1st day	Wildtype vs. IFNAR1-/-	0.0309
						Wildtype vs. APPSWE/PS1ΔE9	0.0245
						Wildtype vs. APPSWE/PS1ΔE9 x IFNAR1-/-	0.0258
					2nd day	Wildtype vs. IFNAR1-/-	0.0011
						Wildtype vs. APPSWE/PS1ΔE9	0.0008
						Wildtype vs. APPSWE/PS1ΔE9 x IFNAR1-/-	0.0014
					6th day	Wildtype vs. APPSWE/PS1ΔE9	0.0101
					7th day	Wildtype vs. APPSWE/PS1ΔE9	0.0002
	B	Dual variable (Genotype and Acquisition day)	Two-way repeated measures ANOVA Post-hoc Bonferroni's multiple comparisons test	0.9738	Collated	All genotypes (column factor)	< 0.0001	Wildtype: 15 IFNAR1-/-: 18 APPSWE/PS1ΔE9: 14 APPSWE/PS1ΔE9 x IFNAR1-/-: 9
					1st day	Wildtype vs. IFNAR1-/-	0.013
						Wildtype vs. APPSWE/PS1ΔE9	0.0249
						Wildtype vs. APPSWE/PS1ΔE9 x IFNAR1-/-	0.0103
					2nd day	Wildtype vs. IFNAR1-/-	0.0008
						Wildtype vs. APPSWE/PS1ΔE9	< 0.0001
						Wildtype vs. APPSWE/PS1ΔE9 x IFNAR1-/-	0.0002
					4th day	Wildtype vs. APPSWE/PS1ΔE9	0.0083
					6th day	Wildtype vs. APPSWE/PS1ΔE9	0.0051
					7th day	Wildtype vs. APPSWE/PS1ΔE9	< 0.0001
	C	Dual variable (Genotype and Acquisition day)	Two-way repeated measures ANOVA Post-hoc Bonferroni's multiple comparisons test	0.7921	Collated	All genotypes (column factor)	0.0002	Wildtype: 15 IFNAR1-/-: 18 APPSWE/PS1ΔE9: 14 APPSWE/PS1ΔE9 x IFNAR1-/-: 9
					2nd day	Wildtype vs. IFNAR1-/-	0.0013
						Wildtype vs. APPSWE/PS1ΔE9	0.0043
						Wildtype vs. APPSWE/PS1ΔE9 x IFNAR1-/-	0.0028
					7th day	Wildtype vs. APPSWE/PS1ΔE9	0.0034
	E	Single variable (Genotype)	One-way ANOVA Post-hoc Tukey's multiple comparisons test	0.0994	N/A	All genotypes	0.0782	Wildtype: 15 IFNAR1-/-: 18 APPSWE/PS1ΔE9: 14 APPSWE/PS1ΔE9 x IFNAR1-/-: 9
						IFNAR1-/- vs. APPSWE/PS1ΔE9	0.0488
	F	Single variable (Genotype)	One-way ANOVA Post-hoc Tukey's multiple comparisons test	0.2364	N/A	All genotypes	0.0044	Wildtype: 15 IFNAR1-/-: 18 APPSWE/PS1ΔE9: 14 APPSWE/PS1ΔE9 x IFNAR1-/-: 9
						Wildtype vs. APPSWE/PS1ΔE9	0.0025
3	A	Single variable (Genotype)	One-way ANOVA Post-hoc Tukey's multiple comparisons test	IFNα: 0.3461 IRF7: 0.9316 IRF3: 0.2899 IRF8: 0.7170	N/A	All genotypes	IFNα: 0.0005; IRF7: < 0.0001 IRF3: 0.0008; IRF8: <0.0001	9 each genotype
						Wildtype vs. IFNAR1-/-	IRF7: 0.0019
						Wildtype vs. APPSWE/PS1ΔE9	IFNα: 0.0009; IRF7: < 0.0001 IRF3: 0.0004; IRF8: 0.0009
						Wildtype vs. APPSWE/PS1ΔE9 x IFNAR1-/-	IRF7: 0.0067; IRF8: <0.0001
						IFNAR1-/- vs. APPSWE/PS1ΔE9	IFNα: 0.0051; IRF7: < 0.0001 IRF3: 0.0487; IRF8: 0.0004
						IFNAR1-/- vs. APPSWE/PS1ΔE9 x IFNAR1-/-	IRF8: <0.0001
						APPSWE/PS1ΔE9 vs. APPSWE/PS1ΔE9 x IFNAR1-/-	IFNα: 0.0063; IRF7: < 0.0001
	C	Simple 2 group	Unpaired two-tailed Student's t-test	0.0614	N/A	APPSWE/PS1ΔE9 vs. APPSWE/PS1ΔE9 x IFNAR1-/-	0.1955	4 each genotype
	D	Single variable (Genotype)	One-way ANOVA Post-hoc Tukey's multiple comparisons test	IL-1β: 0.9089 IL-6: 0.3833 TNFα: 0.6118	N/A	All genotypes	IL-1β: < 0.0001; IL-6: 0.0002 TNFα: < 0.0001	9 each genotype
						Wildtype vs. APPSWE/PS1ΔE9	IL-1β: < 0.0001; IL-6: 0.0005 TNFα: < 0.0001
						Wildtype vs. APPSWE/PS1ΔE9 x IFNAR1-/-	IL-1β: < 0.0001; IL-6: 0.0345
						IFNAR1-/- vs. APPSWE/PS1ΔE9	IL-1β: 0.0003; IL-6: 0.0023 TNFα: < 0.0001
						IFNAR1-/- vs. APPSWE/PS1ΔE9 x IFNAR1-/-	IL-1β: < 0.0001
						APPSWE/PS1ΔE9 vs. APPSWE/PS1ΔE9 x IFNAR1-/-	IL-1β: 0.0071; TNFα: 0.0037
4	B	Simple 2 group	Unpaired two-tailed Student's t-test	0.1996	N/A	APPSWE/PS1ΔE9 vs. APPSWE/PS1ΔE9 x IFNAR1-/-	0.0006	9 each genotype
	E	Simple 2 group	Unpaired two-tailed Student's t-test	0.1372	N/A	APPSWE/PS1ΔE9 vs. APPSWE/PS1ΔE9 x IFNAR1-/-	0.0032	9 each genotype
5	A	Single variable (Genotype)	One-way ANOVA Post-hoc Tukey's multiple comparisons test	iNOS: 0.3936 CD11b: 0.2507 CD32: 0.5536 CD33: 0.2323	N/A	All genotypes	iNOS: < 0.0001; CD11b: 0.0016 CD32: < 0.0001; CD33: 0.0022	9 each genotype
						Wildtype vs. APPSWE/PS1ΔE9	iNOS: < 0.0001; CD11b: 0.0014 CD32: < 0.0001; CD33: 0.0015
						Wildtype vs. APPSWE/PS1ΔE9 x IFNAR1-/-	CD32: 0.0366
						IFNAR1-/- vs. APPSWE/PS1ΔE9	iNOS: 0.0277; CD11b: 0.0113 CD32: 0.0001; CD33: 0.0190
						APPSWE/PS1ΔE9 vs. APPSWE/PS1ΔE9 x IFNAR1-/-	iNOS: 0.0053; CD11b: 0.0371
	B	Single variable (Genotype)	One-way ANOVA Post-hoc Tukey's multiple comparisons test	TGFβ: 0.1235 YM1: 0.1636 ARG1: 0.3300 CD206: 0.0692 CCL22: 0.0685 TREM2: 0.9609	N/A	All genotypes	TGFβ: 0.0295; YM1: 0.0097 ARG1: 0.0004; CD206: 0.1990 CCL22: 0.2150; TREM2: < 0.0001	9 each genotype
						Wildtype vs. APPSWE/PS1ΔE9	TREM2: < 0.0001
						Wildtype vs. APPSWE/PS1ΔE9 x IFNAR1-/-	TGFβ: 0.0189; YM1: 0.0061 ARG1: 0.0002; TREM2: < 0.0001
						IFNAR1-/- vs. APPSWE/PS1ΔE9	TREM2: < 0.0001
						IFNAR1-/- vs. APPSWE/PS1ΔE9 x IFNAR1-/-	ARG1: 0.0196; TREM2: < 0.0001
						APPSWE/PS1ΔE9 vs. APPSWE/PS1ΔE9 x IFNAR1-/-	YM1: 0.0490; ARG1: 0.0141 TREM2: 0.0056
6	A	Dual variable (Genotype and treatment time)	Un-matched two-way ANOVA Post-hoc Bonferroni's multiple comparisons test	IFNα: 0.1522 IFNβ: 0.1720 IL-1β: 0.2195 IL-6: 0.1449 TNFα: 0.2923	All	All genotypes (column factor)	IFNα: < 0.0001; IFNβ: < 0.0001 IL-1β: 0.0001; IL-6: 0.0059 TNFα: < 0.0001	Wildtype: 4 IFNAR1-/-: 5
					24hrs	Wildtype vs. IFNAR1-/-	IL-1β: 0.0105; TNFα: 0.0003
					48hrs		IL-1β: 0.0074
					72hrs		IFNα: < 0.0001; IFNβ: 0.0006
					96hrs		IFNα: 0.0007; IFNβ: 0.0012 IL-6: 0.0259; TNFα: 0.0034
	C	Dual variable (Genotype and treatment time)	Un-matched two-way ANOVA Post-hoc Bonferroni's multiple comparisons test	0.6568	All	All genotypes (column factor)	< 0.0001	3 each genotype
					24hrs	Wildtype vs. IFNAR1-/-	0.0001
					48hrs		0.0007
					72hrs		0.0002
7	A	Dual variable (Genotype and treatment time)	Un-matched two-way ANOVA Post-hoc Bonferroni's multiple comparisons test	iNOS: 0.1477 CD11b: 0.1605 CD32: 0.0915	All	All genotypes (column factor)	iNOS: 0.0004; CD11b: 0.0010 CD32: 0.0090	Wildtype: 4 IFNAR1-/-: 5
					24hrs	Wildtype vs. IFNAR1-/-	iNOS: 0.0195
					48hrs		iNOS: 0.0032
					72hrs		CD11b: 0.0274
					96hrs		CD11b: 0.0083; CD32: 0.0054
	B	Dual variable (Genotype and treatment time)	Un-matched two-way ANOVA Post-hoc Bonferroni's multiple comparisons test	ARG1: 0.1449 CCL22: 0.0936 YM1: 0.0598 CD206: 0.0501 TGFβ: 0.0633	All	All genotypes (column factor)	ARG1: 0.0004; CCL22: 0.0087 YM1: 0.1921; CD206: 0.8648 TGFβ: 0.1585	Wildtype: 4 IFNAR1-/-: 5
					24hrs	Wildtype vs. IFNAR1-/-	CCL22: 0.0089
					72hrs		ARG1: 0.0252
					96hrs		ARG1: 0.0163
8	N/A	Dual variable (Genotype and treatment time)	Un-matched two-way ANOVA Post-hoc Bonferroni's multiple comparisons test	0.1783	All	All genotypes (column factor)	< 0.0001	3 each genotype
					24hrs	Wildtype vs. IFNAR1-/-	0.0003
					48hrs		0.0001
S2	N/A	Simple 2 group	Unpaired two-tailed Student's t-test	0.1624	N/A	Wildtype vs. APPSWE/PS1ΔE9	0.6992	7 each genotype
S3	B	Dual variable (Genotype and treatment time)	Un-matched two-way ANOVA Post-hoc Bonferroni's multiple comparisons test	0.3157	All	All genotypes (column factor)	0.0422	3 each genotype
					24hrs	Wildtype vs. IFNAR1-/-	0.2357
					48hrs		0.1998
					72hrs		0.0697
